# Supplementary material for: Point-of-care urine Gram stain led to narrower-spectrum antimicrobial selection for febrile urinary tract infection in adolescents and adults
Source: BMC Infect Dis. 2022 Mar 1;22:198. doi: 10.1186/s12879-022-07194-9 (PMC8886832; doi:10.1186/s12879-022-07194-9)
Supplement: Supplementary file 1 — Additional file 1. Original dataset. [file 12879_2022_7194_MOESM1_ESM.xlsx]

## Sheet: data
uncompli0others1	age	sex	complicateduti012	dxpyeloneprtitis102	dxrt1lt2bi3un4	dxprostatitis102	dxstonepyelo10	dxrenalabscesscystinfection10	dxemphysemacystitis10	dxuterine	dxjejunum	dxvur10	neurogenicbladder	bph	selfcatherterization	foleycatherterization	socialliving123	ps	utisymptoms	symptomdays	shakingchills	abxexposure	bpsystolic	pulse	respiratory	temperature	bimanualtenderness	cvaknockpain	prostatetenderness	wbc	crp	psa	uawbc01234(1-4/5-9/10-29/30-49/50)	uspmn01234(0-±-1-2-3)	uaorg01234(0-±-1-2-3)	usorg01234(0-±-1-2-3)	complexsmear	uspmn	abxchoice102(PCGS, empiric, culture hx)	smearutilityabxchoice	cultureutilityabxchoice	uorg1	usorg123456(gnmr1gnsr2chain3cluster4gpr5mixed6)	usorg12346(gnmr1gnsr2chain3cluster4mixed6)	usnonpathogenic(gpretc)	uc123456(ecoli1pseudo2enteroc3staph4gpr5dirty6)	smearaccordance102	complexsmear	uorg2
1	94	0	1	1	4	0							1		0	0	2	4	0	3	5	0	150	120	30	39	0	0		9500	3.7		4	4	4	4	0	3	2	1	1	GNmR	1	1		1	1	0
1	79	0	1	1	4	0							1		0	0	1	4	0	2	5	0	110	90	18	37.8	0	0		7100	5		4	2	3	2	0	1	1	1		GNmR	1	1		1	1	0
1	60	0	1	1	4	0							2		0	0	1	0	0	3	3	0	124	120	24	38.3	0	1		10000	4.4		2	2	2	3	0	1	1	1		GNmR	1	1		1	1	0
1	81	0	1	1	4	0							2		0	0	1	2	0	0	2	0	110	74	20	36.7	0	0		12000	11		1	2	3	4	1	1	1	1		GNmR	15	1	5	1	1	1	GPR
1	60	0	2	1	4	0							2		0	0	1	0	0	1	3	0	90	98	18	37.7	1	1		22000	27		4	3	2	3	0	2	1	1		GNmR	1	1		1	1	0
1	42	0	2	1	4	0							2		0	0	1	0	0	2	3	0	124	84	20	37.8	0	1		13000	0.4		2	2	2	3	0	1	1	1		GNmR	1	1		1	1	0
1	82	0	2	1	2	0							2		0	0	1	1	1	2	3	0	130	110	24	39.8	1	1		12000	19		3	3	3	3	0	2	1	1		GNmR	1	1		1	1	0
1	71	1	1	0	3	1			1				2		0	0	1	0	1	1	3	0	148	89	18	38.2	0	0	0	12000	17		4	3	4	3	0	2	1	1		GNmR	1	1		1	1	0
1	81	0	2	1	4	0							2		0	0	1	1	1	0	5	0	120	116	24	38	0	0		11000	2		4	4	4	3	0	3	1	1		GNmR	14	14		11	2	1	GPCclusters
1	82	1	2	1	4	0							1	0	0	0	2	3	1	1	2	0	150	112	22	37.3	1	0	0	12000	11		4	3	2	4	0	2	1	1		GNmR	1	1		1	1	0
0	23	0	0	1	1	0							0		0	0	1	0	1	7	3	0	98	158	24	39.6	1	1		14000	6.9		4	3	3	0	0	2	2	0		0	0	0		1	0	0
1	49	0	1	1	2	0							1		0	0	1	2	0	4	3	0	90	125	20	40.1	1	1		13000	19		4	2	2	2	0	1	1	1		GNmR	1	1		1	1	0
1	65	0	1	1	1	0							2		0	0	1	1	0	2	3	0	100	122	20	38.9	1	1		14000	22		2	2	3	3	0	1	1	1		GNmR	1	1		1	1	0
1	88	0	2	1	4	0							2		0	0	1	1	0	0	3	0	120	122		38.9	0	0		12000	1.7		3	2	4	3	0	1	1	1		GNmR	1	1		1	1	0
1	35	0	2	1	1	0							2		0	0	1	0	0	2	2	0	146	96		38.4	0	1		11800	10		3	2	0	0	0	1	2	0	1	0	0	0		1	2	0
1	81	0	1	1	2	0							2		0	0	1	1	1	5	2	0	140	102	28	36.5	1	1		13000	2.1		4	3	3	3	0	2	1	1		GNmR	1	1		1	1	0
1	81	0	1	1	4	0							2		0	0	2	2	0	1	3	0	132	84	32	39.3	1	1		10000	11		4	2	4	3	0	1	1	1		polymicrobial	6	6		1	2	0
0	25	0	0	1	1	0							0		0	0	1	0	1	2	3	0	120	140	24	40.2	1	0		8000	0.9		4	2	2	0	0	1	0	1		0	0	0		1	0	0
1	55	0	1	1	2	0							2		0	0	1	0	0	0	3	0	160	110	24	38.3	0	0		6700	0.1		3	1	3	3	0	0.5	1	1		GNmR	1	1		1	1	0
1	90	0	1	0		0	1						1		0	0	2	4	0	0	5	0	160	170	44	39.7	0	0		17000	0.8			3		4	0	2	2	1		polymicrobial	6	6		133	1	0
1	59	1	1	0		1							0	0	0	0	1	0	1	1	4	0	130	96	18	38.5	0	0	1	20000	13		4	2	4	3	0	1	1	1		GNmR	1	1		1	1	0
0	21	0	0	1	1	0							0				1	0	1	3	3	0	130	114	24	39.9	1	1		13000	9.2		4	2	4	3	0	1	1	1		GNmR	1	1		1	1	0
1	55	0	1	1	4	0							2		0	0	1	2	0	0	3	0	118	107	18	37.6	0	0		12000	10		4	3	2	2	0	2	1	1		GNmR	1	1		1	1	0
0	44	0	0	1	1	0							0		0	0	1	0	1	3	3	0	90	94	20	37.1	1	0		10000	18		4	3	4	3	0	2	1	1		GNmR	1	1		1	1	0
0	33	0	0	1	1	0							0		0	0	1	2	0	0	3	0	120	138	24	39.9	1	1		8200	10		4	3	4	3	0	2	1	1		GNmR	1	1		1	1	0
1	68	1	1	0		1							2	1	0	1	1	0	1	1	3	0	120	83	18	38.1	0	0	0	9800	7.5		4	3	4	3	0	2	1	1		GNmR	1	1		1	1	0
1	86	1	1	0		1							1	1	0	0	1	1	1	2	5	0	160	110	24	38.8	0	0	1	16000	20		3	3	2	3	0	2	1	1		GNmR	1	1		1	1	0
1	94	0	1	1	1	0							1		0	0	2	3	0	0	5	0	150	96	24	38.2	1	0		7200	1.8		4	3	4	4	0	2	1	1		polymicrobial	6	6		15	2	0
1	85	0	1	1	1	0							2		0	0	1	2	0	0	2	0	114	80	16	37.8	1	0		15000	13		3	2	4	3	0	1	1	1		GNmR	1	1		1	1	0
1	74	0	1	1	1	0							1		0	0	1	2	1	1	2	0	146	87	20	38.2	1	0		6100	7.4		4	3	3	3	0	2	2	1	1	GNsR	23	2	3	1	2	1	GPCchains
1	75	1	1	0		1							2	1	0	0	1	1	0	0	3	0	150	106	36	37.8	0	0	1	12000	0.05		1	1	2	1	0	0.5	2	0		GPCchains	3	3		3	1	0
1	84	1	1	0		1							1	1	0	0	1	2	0	1	5	0	210	110	24	38.8	0	0	0	12000	1.6		4	3	2	2	0	2	1	1		GPCchains	3	3		3	1	0
1	60	0	1	1	4	0							2		0	0	1	3	0	1	5	0	76	90	26	37.7	0	0		8200	14		4	4	2	1	0	3	1	1		GNmR	1	1		1	1	0
1	90	0	1	1	1	0							2		0	0	1	2	0	3	2	0	144	97	28	38.9	1	1		9300	12		2	2	2	2	0	1	1	1		GNmR	1	1		1	1	0
1	83	1	1	1	1	0							1		0	0	2	3	0	0	2	0	110	82	20	37.3	1	1		7200	4.3		4	3	4	4	0	2	2	1	1	GNmR	1	1		1	1	0
1	65	0	1	1	4	0							2		0	0	1	2	0	3	2	0	140	88	24	38.4	0	0		10000	8.7		3	2	3	2	0	1	1	0		GNmR	1	1		1	1	0
1	19	1	1	1	4	0							1	0	1	0	1	4	0	1	2	0	90	86	20	37.9	0	0	0	7900	6.7		4	2	2	3	0	1	1	1		GNmR	1	1		1	1	0
1	85	0	1	1	4	0							1		0	0	1	4	0	1	5	0	80	94	18	36.9	0	0		10000	26		4	3	4	3	0	2	1	1		polymicrobial	6	6		1	2	0
1	91	0	1	1	4	0							1		0	0	2	2	0	3	5	0	110	92	20	36.9	0	0		6600	1.6		3	2	4	3	0	1	1	1		GNmR	1	1		1	1	0
1	86	0	1	1	4	0							1		0	0	2	3	0	1	3	0	100	98	24	38.1	0	0		15000	14		4	3	4	3	0	2	1	1		GNmR	1	1		1	1	0
0	63	0	0	1	4	0							0		0	0	1	1	0	0	3	0	94	115	32	39.7	1	1		12000	14		4	1	0	1	0	0.5	1	1		GNmR	1	1		1	1	0
1	82	0	1	1	1	0		1					2		0	0	1	1	1	6	3	0	110	110	20	37.9	1	1		10000	16		2	1	3	1	0	0.5	1	1		GNmR	1	1		1	1	0
0	36	0	0	1	1	0							0		0	0	1	0	1	7	3	0	100	116	20	38	1	1		10000	2.9		4	3	3	4	0	2	1	1		GNmR	1	1		1	1	0
1	91	1	1	0		1							2	1	0	0	1	2	1	1	3	0	110	88	20	37.9	0	0	0	13000	5.1		4	2	3	1	0	1	1	1		GNmR	1	1		1	1	0
1	103	1	1	0		1							1	1	0	0	2	3	0	1	3	0	160	126	26	39.2	0	0	0	2300	5.8		1	2	4	4	0	1	1	1		GNmR	1	1		1	1	0
1	39	1	1	1	3	0		1					2		0	0	3	2	0	7	5	0	104	121	20	36.6	1	1	0	4800	5		4	2	2	1	0	1	1	1		GNlR	1	1		1	1	0
1	61	1	1	2		2							1		1		2	3	0	1	2	0	100	80	18	38.2	0	0	0	16000	10		4	3	3	3	0	2	1	1		GNmR	1	1		1	1	0
0	35	0	0	1	2	0							0				1	0	0	3	3	0	120	112	20	39.4	1	1		8900	12		4	2	4	2	0	1	1	1		GNmR	1	1		1	1	0
1	88	0	1	1	4	0							1		0	0	1	3	0	5	5	0	110	90	24	38.1	0	0		6900	3.4		1	1	4	4	1	0.5	1	1		GNmR	15	1	5	1	1	1	GPR
0	17	0	0	1	1	0							0				1	0	1	1	3	0	98	104	18	37.8	1	1		11000	3.7		0	1	2	1	0	0.5	1	1		GNmR	1	1		1	1	0
1	73	0	1	1	4	0							1		0	0	1	1	1	1	2	0	140	120	20	38.9	0	0		16000	15		3	2	4	4	0	1	1	1		GNmR	1	1		1	1	0
1	71	1	1	1	2	0						1	1	1	1	0	1	1	1	0	3	0	130	115	18	38.6	0	0	0	12000	0.8		3	2	2	2	0	1	1	1		GNsR	2	2		1	2	0
1	92	0	1	1	4	0							1		0	0	1	2	0	1	5	0	110	88	24	37.8	0	0		10000	10		4	3	4	2	0	2	1	1		GNmR	1	1		1	1	0
1	75	1	1	2		2							1	1	0	0	1	2	0	7	5	0	140	72	22	37.8	0	0	0	9700	6.2		4	2	2	1	0	1	1	1		GPCchains	3	3		3	1	0
1	80	0	1	1	3	0							1		0	0	2	3	0	1	3	0	74	90	20	37	1	1		22000	6.9		4	4	2	3	0	3	1	1		GNmR	1	1		11	1	0
1	102	0	1	0		0	1						1		0	0	1	3	0	0	3	0	90	72	16	38.8	0	0		6400	0.9		4	3	4	4	0	2	2	1	1	polymicrobial	6	6		1	1	0
1	74	1	1	1	4	0							1	1	1	0	1	0	1	7	4	0	164	94	24	38.2	1	0	0	12000	2.3		4	3	3	4	0	2	1	1		GNlR	1	1		1	1	0
1	94	0	1	1	4	0							1		0	0	1	2	0	0	5	0	130	70	20	36.9	0	0		9100	0.3		2	1	2	3	0	0.5	1	1		GNmR	1	1		1	1	0
1	96	0	1	1	4	0							1		0	0	2	4	0	0	3	0	130	90	24	39.2	0	0		10000	0.3		4	3	4	3	0	2	2	1	1	GNlR	1	1		1	1	0
1	75	0	1	1	4	0							2				2	3	0	0	3	0	150	109	36	39.3	0	0		8200	3.1		3	3	4	4	0	2	2	1	1	GNmR	1	1		1	1	0
1	98	0	1	1	4	0							1		0	0	2	4	0	1	5	0	120	124	24	38.9	0	0		14000	5.7		4	2	4	3	1	1	2	1	1	GNmR	13	13		1	2	1	GPCchains
1	79	1	1	0		1							2	1	0	0	1	1	0	1	1	0	100	94	28	38.1	0	0	0	4100	0.4		4	2	3	3	0	1	1	1		GNmR	1	1		1	1	0
1	102	0	1	1	4	0							1		0	0	2	3	0	0	5	0	130	104	24	38.1	0	0		14000	4.6		2	2	4	4	0	1	1	1		GNmR	13	1	3	1	2	1	GPCchains
0	75	0	0	1	4	0							0		0	0	1	0	1	2	3	0	130	82	24	38.2	0	0		15000	2.2		4	2	3	3	0	1	1	1		GNmR	1	1		1	1	0
1	73	1	1	0		1							1	0	0	0	1	3	0	1	4	0	96	94	20	36.4	0	0	1	15000	11		4	3	4	4	0	2	1	1		GNmR	1	1		1	1	0
1	84	1	1	2		2							2	0	0	0	1	1	1	0	2	0	132	85	20	39.2	0	0	0	15000	5		4	2	4	3	0	1	1	1		GNmR	1	1		1	1	0
1	87	0	1	1	4	0							2		0	0	1	1	1	3	3	0	140	140	20	37.2	0	0		9000	0.3		3	2	2	3	0	1	1	1		GNmR	1	1		1	1	0
0	62	0	0	1	1	0							0		0	0	1	1	1	7	3	0	90	120	22	38.3	1	0		6500	22		3	3	2	3	0	2	1	1		GNmR	1	1		1	1	0
1	102	0	1	0	1	0	1						2		0	0	1	4	0	0	3	0	154	73	18	39.1	0	0		5200	9.8		2	2	3	3	0	1	2	1	1	GNmR	1	1		1	1	0
1	55	1	1	1	1	0					1		1	0	0	0	1	1	0	2	3	0	140	117	18	38.4	0	0		19000	17		4	3	4	4	0	2	1	1		GNmR	1	1		112	0	0
0	77	0	0	1	4	0							0		0	0	1	1	1	1	3	0	150	114	25	39.2	0	0		5000	4.6		3	2	4	3	0	1	1	1		GNmR	1	1		1	1	0
0	76	0	0	1	4	0							0		0	0	1	1	1	1	3	0	130	96	28	39.8	0	0		4800	2.8		4	3	3	4	0	2	1	1		GNmR	1	1		13	1	0
1	89	1	1	1	3	0							1	1	0	0	1	4	0	3	3	0	152	72	24	37.3	0	0	0	12000	11		4	3	4	4	0	2	1	1		GNmR	1	1		1	1	0
1	97	0	2	1	4	0							2		0	0	1	3	0	1	3	0	120	93	24	38.5	0	0		9100	0.7		3	1	4	4	0	0.5	1	1		polymicrobial	6	6		11	2	0
1	61	1	1	0		1							1	0	1	1	2	3	0	2	2	0	76	94	20	36.6	0	0	1	10000	6.2		4	3	3	2	0	2	2	1	1	GNmR	1	1		1	1	0
1	59	0	1	1	2	0							0		0	0	1	1	1	1	1	0	176	96	24	37.6	0	1		13000	5.3		4	3	2	2	0	2	1	1		GNmR	1	1		1	1	0
1	88	0	1	1	4	0							2		0	0	1	2	1	3	3	0	170	120	36	37.3	0	0		8100	7.1		4	3	2	3	0	2	1	1		GNmR	1	1		1	1	0
1	91	0	1	0		0	1						1		0	0	2	4	0	6	5	0	100	124	28	38.1	0	0		7800	0.8		2	2	3	4	0	1	2	1	1	polymicrobial	6	6		135	1	1	crystal
0	41	0	0	1	1	0							0		0	0	1	0	1	2	2	0	114	89		38.7	1	1		7800	6.3		4	2	4	2	0	1	1	1		GNmR	1	1		1	1	0
1	75	0	1	1	4	0							0		0	0	1	1	1	2	4	0	130	82	18	37.8	0	0		10000	10		4	3	3	3	0	2	1	1		GNmR	1	1		1	1	0
1	72	0	1	1	2	0							0		0	0	1	1	1	6	1	0	110	72		37	1	0		7900	12		4	3	3	4	0	2	1	1		GNmR	1	1		1	1	0
1	81	1	1	1	3	0					1		1		0	0	1	1	0	1	3	0	140	80	20	37.9	1	1	0	11000	1.6		4	2	3	3	1	1	1	1		GNmR	14	14		11	2	1	GPCclusters
1	77	0	2	1	1	0							2		0	0	3	1	0	1	5	0	112	96	24	37.7	1	1		23000	27		2	3	4	4	0	2	1	1		GNmR	1	1		1	1	0
1	44	1	1	0		1							0	1	0	0	1	0	1	1	3	0	110	120	20	38.5	0	0	1	24000	24		4	2	3	3	0	1	1	1		GNmR	1	1		1	1	0
1	87	0	1	1	4	0							1		0	0	2	4	0	1	5	0	156	90	24	36.4	0	0		13000	18		2	1	4	3	1	0.5	1	1		GPCclusters	42	42		4	2	1	GNsR
1	78	0	1	1	3	0				1			0		0	0	1	1	1	1	3	0	150	90	20	39.1	1	1		6900	6.4		4	3	4	3	0	2	1	1		GNmR	1	1		11	1	0
1	83	1	1	1	1	0							1	0	0	1	1	2	0	14	1	0	130	82	20	36.3	1	1	0	13000	19		3	3	4	3	0	2	1	1		GNsR	2	2		21	1	0
1	76	0	1	1	4	0							0		0	0	1	1	0	3	2	0	118	92	20	39.4	0	0		9200	19		4	1	4	3	0	0.5	1	1		GNmR	13	1	3	1	1	1	GPCclusters
1	58	0	1	1	2	0							0		0	0	1	1	1	3	3	0	130	115	20	40.3	0	1		7000	9.6		4	1	2	1	0	0.5	1	1		GNmR	1	1		1	1	0
1	72	0	1	1	4	0							1		0	0	2	2	1	0	3	0	110	120	20	39.1	1	1		14000	9.7		4	3	4	3	0	2	1	1		GNmR	1	1		1	1	0
1	92	1	2	1	4	0							2	0	0	0	1	3	0	0	5	0	100	96	24	38.1	1	0	0	10000	4		3	2	3	3	0	1	1	1		GNmR	1	1		1	1	0
1	77	0	1	1	4	0							0		0	0	1	1	1	1	3	0	104	115	28	40.4	0	0		8800	2.5		4	2	4	3	0	1	1	1		GNmR	1	1		1	1	0
1	91	0	1	0		0	1						2		0	1	2	4	0	1	5	0	120	152	36	39.6	0	0		15000	2.7		2	2	4	4	0	1	2	1	1	polymicrobial	6	6		12	1	0
1	82	1	1	1	4	0							1	1	1	0	1	1	1	2	5	0	160	104	20	38.9	0	0	0	8800	2		2	3	2	3	0	2	1	1		GNmR	1	1		2	2	0
1	84	0	1	1	4	0							1		0	0	2	2	0	1	5	0	110	92	26	36.5	0	0		17000	3.5		4	3	4	4	0	2	1	1		GNmR	1	1		1	1	0
1	92	1	1	1	4	0							1	0	0	0	1	3	0	3	5	0	130	84	24	38	0	0	0	8200	5.1		4	3	4	3	0	2	1	1		GNmR	1	1		1	1	0
1	83	0	2	1	4	0							0		0	0	1	2	1	3	3	0	130	80	20	39.1	1	1		12000	13		1	1	2	0	1	0.5	0	1		0	0	0		1	0	1
1	89	0	2	1	4	0							2		0	0	1	1	0	0	3	0	150	94	24	39.4	0	0		3600	2.5		2	0	3	0	1	0	0	1		0	0	0		1	0	1
1	82	0	2	1	4	0							2		0	0	1	2	0	1	5	0	104	85	18	38.6	0	0		11000	8.5		2	2	4	3	0	1	1	1		GNmR	1	1		1	1	0
1	74	1	1	0		1							2	1	0	0	1	0	1	2	4	0	140	128	20	38	0	0	0	13000	0.3		4	2	2	2	0	1	1	1		GNmR	1	1		1	1	0
1	100	0	1	1	4	0							2		0	0	2	3	0	0	2	0	118	72	24	37.2	0	0		5800	3.8		4	3	3	3	1	2	1	1		GNmR	1	1		1	1	0
1	101	0	2	1	4	0							2		0	0	1	3	0	2	4	0	108	85	28	37.3	0	0		15000	7.8		4	3	3	3	0	2	1	1		GNmR	1	1		11	1	0
1	94	0	1	1	1	0							2		0	0	1	2	0	2	5	0	130	80	24	37.4	1	0		11000	15		4	3	4	3	0	2	1	1		GNmR	1	1		1	1	0
1	19	1	1	1	4	0							1	0	1	0	1	3	0	1	2	0	110	102	20	38.7	0	0	0	7600	9.3		4	3	0	2	0	2	1	1		GNmR	1	1		1	1	0
1	80	1	1	1	4	0							1	1	0	0	3	3	0	3	5	0	160	130	24	38.8	0	0	0	13000	5		4	2	4	3	1	1	1	1		GNmR	13	1	3	1	1	1	GPCchains
1	83	0	2	1	4	0							2		0	0	1	2	0	5	3	0	110	124	28	37.9	0	0		19000	13		4	3	3	4	0	2	1	1		GNmR	1	1		1	1	0
1	83	0	2	0		0	1						2		0	0	1	2	0	0	3	0	70	120	26	38.1	0	0		18000	6.7		2	1	4	3	0	0.5	1	1		GNmR	1	1		1	1	0
1	68	1	1	1	4	0							1	0	0	1	2	4	0	0	3	0	108	97	24	39.7	0	0		5500	1.8		4	2	4	4	0	1	2	1	1	GNmR	16	16		6	1	1	polymicrobial
1	84	0	2	1	4	0							2		0	0	1	1	1	0	3	0	130	92	24	38.7	0	0		10000	3.5		4	2	3	2	0	1	1	1		GNmR	1	1		1	1	0
1	96	0	2	1	4	0							2		0	0	1	2	0	0	5	0	120	60	18	37.4	0	0		9100	3.3		4	2	4	3	0	1	1	1		GNmR	15	1	5	1	2	1	GPR
1	75	1	1	0		1							0	1	0	0	1	1	1	1	2	0	110	80	20		0	0	1	33000	19		4	3	3	1	0	2	1	1		GNmR	1	1		1	1	0
1	64	1	1	0		1							2	1	0	0	1	1	1	1	4	0	170	76	20	37	0	0	0	21000	7.9	23	3	3	2	1	0	2	1	1		GNmR	1	1		1	1	0
1	64	1	1	0		1							0	1	0	0	1	0	0	2	3	0	114	122	36	40.2	0	0	0	2400	13	33	1	1	1	0	0	0.5	0	0		0	0	0			1	0
1	68	0	1	1	2	0							0		0	0	1	1	1	3	3	0	104	68	18	36.6	1	1		7300	3.7		4	3	2	1	0	2	1	1		GNmR	15	0	15	6	2	1	GPR
0	60	0	0	1	1	0							0		0	0	1	1	1	2	3	0	150	102	30	39.2	1	1		6700	7.4		4	2	4	3	0	1	1	1		GNmR	1	1		1	1	0
1	85	0	2	1	4	0							2		0	0	2	3	0	0	2	0	116	100	26	37.6	0	0		14000	7.2		4	3	3	3	0	2	1	1		GNsR	2	2		6	2	0
0	47	0	0	1	2	0							0		0	0	1	0	1	0	3	0	120	113	24	38	1	1		13000	0.2		3	2	2	1	0	1	1	1		GNmR	1	1		1	1	0
0	16	0	0	1	1	0							0				1	0	0	6	3	0	100	130		38.1	1	1		10000	10.5		3	2	3	2	0	1	1	1		GNmR	1	1		1	1	0
1	91	1	1	0		1							2	1	0	0	1	1	0	0	5	0	140	76	18	37.2	0	0	0	6900	0.08		4	3	4	3	0	2	1	1		GNmR	1	1		1	1	0
1	89	0	1	1	4	0							2		0	0	1	1	0	3	3	0	120	76	24	38.3	0	0		8000	13		2	1	4	3	0	0.5	1	1		GNmR	1	1		1	1	0
0	20	0	0	1	2	0							0		0	0	1	0	0	2	2	0	100	120	37.5	37.5	1	1		29000	22		2	1	3	1	0	0.5	1	1		GNmR	15	1	5	1	1	1	GPR
0	33	0	0	1	1	0							0				1	0	1	1	3	0	122	74	18	37.2	1	1		21000	0.02		1	1	4	4	0	0.5	1	1		GNmR	1	1		1	1	0
0	22	0	0	1	1	0							0		0	0	1	0	0	3	3	0	110	104	18	40.2	1	1		10000	12		0	1	4	2	0	0.5	1	1		GNmR	1	1		1	1	0
1	82	0	1	1	3	0							1		0	0	2	4	0	0	2	0	74	98	20	37.3	0	0		12000	8.7		3	2	2	1	0	1	1	1		GNmR	1	1		1	1	0
1	23	0	1	1	1	0							0		0	0	1	0	1	5	3	0	100	120	24	40.4	1	1		10000	12		4	3	4	3	0	2	1	1		GNmR	1	1		1	1	0
1	68	1	1	1	4	0							1	0	0	1	2	4	0	3	3	0	88	90	18	37	0	0		12000	11		4	3	3	4	0	2	2	1	1	polymicrobial	6	6		13	2	0
0	19	0	0	1	1	0							0		0	0	1	0	0	2	3	0	88	110	18	38.6	1	1		6800	3		4	1	3	1	0	0.5	1	1		GNmR	1	1		1	1	0
1	92	0	2	1	4	0							2		0	0	1	2	0	1	2	0	184		28	37.6	0	0		15000	13		4	2	4	3	0	1	1	1		GNmR	1	1		1	1	0
0	19	0	0	1	2	0							0		0	0	1	0	1	3	3	0	94	136	20	38.3	1	1		25000	33		2	1	2	1	0	0.5	1	1		GNmR	1	1		1	1	0
1	84	0	1	1	4	0							1		0	0	1	4	0	0	3	0	140	108	24	38.4	0	0		6100	1.6		4	3	4	3	0	2	2	1	1	GNmR	1	1		1	1	0
0	41	0	0	1	2	0							0				1	0	1	5	3	0	96	104	18	39.1	1	1		13000	20		4	3	4	3	0	2	1	1		GNmR	1	1		1	1	0
0	59	0	0	1	1	0							0				1	1	1	1	3	0	106	106	24	37.6	1	1		8200	4.8		2	1	4	2	0	0.5	1	1		GNmR	1	1		1	1	0
0	38	0	0	1	1	0							0		0	0	1	0	0	0	2	0	136	112	20	37.8	1	1		13000	5.6		2	1	2	2	0	0.5	1	1		GNmR	1	1		1	1	0
1	71	0	1	1	1	0							1		0	0	1	2	0	1	5	0	160	120	20	38.1	0	0		12000	9.2		1	0	1	1	0	0	1	0		GNmR	1	1		1	1	0
1	86	1	1	1	3	0							1	0	0	1	1	3	0	0	5	0	140	114	24	38	0	0	0	18000	25		4	3	4	4	0	2	1	1		GNmR	1	1		1	1	0
1	94	0	1	1	4	0							1		0	0	2	3	0	0	5	0	120	88	24	37.6	0	0		9000	13		4	3	4	4	0	2	1	1		GNmR	1	1		1	1	0
1	80	0	1	1	4	0							1		0	0	2	3	1	0	3	0	120	120	26	38.2	0	0		9800	1.8		3	2	3	2	0	1	1	1		GNmR	16	1	6	13	1	1	polymicrobial
1	85	1	1	2		2							0	1	0	0	1	1	1	3	3	0	120	76	18	36.7	0	0	0	14000	14		3	2	4	4	0	1	1	1		GNmR	1	1		1	1	0
1	45	1	1	0		1							0	1	0	0	1	1	1	7	2	0	92	120	20	39	0	0	1	25000	10		4	3	2	1	0	2	1	1		GNmR	1	1		1	1	0
1	80	0	1	1	2	0							1		1	0	1	2	0	0	2	0	100	106	18	38.5	1	1		14000	7.4		3	2	4	3	0	1	1	1		GNmR	1	1		11	1	0
1	81	0	1	1	4	0							1		0	0	2	4	0	2	5	0	120	88	18	36	0	0		12000	23		4	2	4	4	0	1	1	1		GNmR	13	13		1	2	1	GPCchains
1	85	1	1	1	3	0							1		0	1	2	4	0	1	5	0	140	106	20	38.4	0	0	0	8600	3.2		4	3	2	3	0	2	1	1		GNmR	13	1	3	1	2	1	GPCchains
1	55	0	1	1	4	0							1		0	0	1	4	0	1	2	0	70	128	18	38.2	0	0		11000	4.4		2	2	4	3	0	1	1	1		GNmR	1	1		111	1	0
1	83	1	1	2		2							1	1	0	0	2	4	0	0	3	0	150	100	24	38.5	0	0	0	14000	0.4		4	3	2	2	0	2	1	1	1	GNsR	2	2		2	1	0
0	69	0	0	1	4	0							0		0	0	1	1	1	4	3	0	114	105	20	37	0	0		9400	9.7		3	2	4	3	0	1	1	1		GNmR	1	1		1	1	0
1	44	0	1	1	1	0							1		0	0	1	0	1	3	3	0	112	110	28	38.1	1	1		11000	0.5		4	2	3	2	0	1	1	1		GNmR	1	1		1	1	0
1	84	0	1	1	3	0							1		0	0	1	1	1	3	3	0	130	84	28	37	1	1		13000	5.1		4	3	3	3	0	2	1	1		GPR	51	51		13	2	1	GNmR
1	26	1	1	0		1							0	1	0	0	1	0	1	1	5	0	90	136	24	38.7	0	0	1	21000	7.3		4	2	2	3	0	1	1	1		GNmR	1	1		1	1	0
1	93	0	1	1	3	0				1			1		0	0	1	2	1	3	3	0	70	113	20	36.9	1	0		8600	19		4	3	4	4	1	2	1	1		GNmR	15	1	5	1	2	1	GPR
1	92	1	1	2		2							1	1	0	0	1	2	0	0	5	0	130	85	18	37.6	0	0	0	12000			4	3	4	3	0	2	1	1		GNmR	1	1		1	1	0
1	87	0	2	1	4	0							2		0	0	1	1	0	1	2	0	130	104	28	38.8	0	0		24000	11		3	2	3	2	0	1	1	1		GNmR	13	13		15	1	1	GPCchains
1	90	0	1	1	4	0							1		0	0	1	2	0	1	5	0	140	100	18	36.6	1	0		13000	16		2	1	4	3	0	0.5	1	1		GNmR	1	1		1	1	0
1	69	1	1	1	4	0							1	0	0	1	2	4	1	0	2	0	110	81	18	38.3	0	0		10000	8		4	3	4	3	0	2	1	1		polymicrobial	6	6		113	1	0
1	91	0	1	1	4	0							1		0	0	1	2	0	0	5	0	120	98	20	38.2	0	0		9300	0.4		1	2	4	3	0	1	1	1		GNmR	125	125	1	1	2	1	GNsR
1	62	1	1	0		1							0	1	0	0	1	0	1	2	2	0	80				0	0	1	17000	32		4	3	3	1	0	2	1	1		GNmR	1	1		1	1	0
1	61	1	1	0		1							0	1	0	0	1	0	1	2	3	0	130	106	24	37.8	0	0	0	12000	9	51	4	2	4	3	0	1	1	1		GNmR	1	1		1	1	0
1	86	0	1	1	4	0							1		0	1	1	4	0	3	5	0	90	124	30	39.3	0	0		12000	4		2	3	4	3	0	2	2	1	1	polymicrobial	6	6		12	2	0
0	30	0	0	1	1	0							0		0	0	1	0	1	3	3	0	102	108	22	39.9	1	1		15000	2.3		2	1	2	1	0	0.5	1	1		GNmR	1	1		1	1	0
0	57	0	0	1	1	0							0		0	0	1	0	1	0	2	0	140	92	20	37	1	1		16000	0.39		2	2	3	3	0	1	1	1		GNmR	1	1		1	1	0
0	41	0	0	1	1	0							0		0	0	1	0	1	1	3	0	140	115	20	37.7	1	1		17000	9		2	1	2	2	0	0.5	1	1		GNmR	1	1		13	1	0
1	80	0	2	1	4	0							2		0	0	2	2	0	1	5	0	160	104	20	37.8	0	0		12000	0.6		2	2	4	4	0	1	1	1		GNmR	1	1		1	1	0
1	56	1	1	2		2							1	1	0	1	2	4	0	0	5	0	116	84	20		0	0		7500	6.9		4	3	4	4	0	2	1	1		GNmR	12	12		122	2	1	GNsR
0	52	0	0	1	2	0							0		0	0	1	0	1	1	3	0	134	114	20	37.5	1	1		17000	13		4	2	4	3	0	1	1	1		GNlR	1	1		1	1	0
1	83	0	1	1	4	0							1		0	0	1	2	0	0	5	0	180	108	44	37.1	0	0		17000	1.8		2	1	4	4	0	0.5	1	1		GNmR	1	1		1	1	0
1	82	0	2	1	4	0							2		0	0	1	2	1	2	2	0	120	98	22	38.5	0	0		16000	16		2	1	4	4	0	0.5	1	1		GNmR	1	1		1	1	0
1	81	0	2	1	1	0							2		0	0	1	1	0	3	4	0	100	86	20	35.1	0	0		10000	13		3	2	4	3	0	1	1	1		GNlR	1	1		1	1	0
1	95	0	2	1	1	0							2		0	0	1	1	1	0	3	0	104	100	18	36.8	1	1		11000	0.7		4	2	4	3	0	1	1	1		GNmR	1	1		1	1	0
1	74	0	2	1	4	0							2		0	0	1	1	1	1	3	0	160	98	30	39.7	0	0		11000	8		4	3	3	3	0	2	1	1		GNmR	1	1		1	1	0
1	85	0	1	0		0	1						1		0	0	2	4	0	0	5	0	130	130	28	36.4	0	0		12000	3		4	3	4	4	0	2	2	1	1	polymicrobial	6	6		13	2	0
1	77	0	1	1	1	0							0		0	0	1	2	1	1	3	0	150	106	20	39.1	1	1		10000	2.1		3	2	3	3	0	1	1	1		GNmR	1	1		1	1	0
1	90	1	1	1	4	0							1		0	0	2	3	0	0	2	0	120	112	18	37.8	0	0	0	14000	2.4		4	2	4	3	0	1	1	1		GPCchains	31	31		1	2	1	GNmR
1	78	0	1	0	1	0	1						2		0	0	1	1	1	1	3	0	150	110	18	38.5	0	1		7800	0.7		4	1	3	3	0	0.5	1	1		GNmR	1	1		1	1	0
0	60	0	0	1	1	0							0		0	0	1	1	1	3	3	0	106	94	20	36.8	1	1		15000	18		4	3	3	4	0	2	1	1		GNmR	1	1		1	1	0
1	71	0	1	1	4	0							2		0	0	1	1	0	2	2	0	80	90	20	36.6	0	0		13000	19		4	2	4	4	0	1	1	1		GNmR	1	1		1	1	0
1	98	0	1	1	4	0							1		0	1	2	4	0	1	5	0	70	84	26	37.7	0	0		25000	14		3	2	3	3	0	1	2	1	1	GNmR	1	1		11	1	0
1	57	0	1	1	1	0							0		0	0	1	1	0	1	2	0	100	87	20	38	0	1		13000			4	3	3	1	0	2	1	1		GNmR	1	1		1	1	0
1	97	0	1	1	4	0							1		0	0	2	3	0	3	5	0	110	96	22	37.5	0	0		13000	3.7		4	3	4	3	0	2	1	1		GNmR	16	1	6	1	2	1	polymicrobial
1	80	1	1	2		2							1	1	0	0	3	4	0	2	5	0	100	104	18	37.4	0	0	0	13000	3.7		2	2	4	3	0	1	1	1		GNmR	1	1		1	1	0
0	38	0	0	1	2	0							0		0	0	1	0	1	1	2	0	104	126	18	36.5	0	1		13000	1.9		2	2	3	1	0	1	1	1		GNmR	1	1		1	1	0
1	73	0	2	1	4	0							2		0	0	1	1	0	0	1	0	110	76	20	38.3	0	0		4100	2.2		4	3	4	4	0	2	1	1		GNmR	1	1		1	1	0
1	77	1	1	1	4	0							1	0		1	1	4	1	2	1	0	88	100	22	38.7	0	0		6400	5		4	3	4	3	0	2	2	1	1	GNmR	1	1		12	2	0
0	67	0	0	1	4	0							0		0	0	1	1	1	7	3	0	130	132	30	40.4	0	0		11000	7.3		4	2	4	4	0	1	1	1		GNmR	1	1		1	1	0
1	76	1	1	0		1							0	1	0	0	1	1	1	1	3	0	110	76	18	38.5	0	0	1	15000	12		4	2	4	1	0	1	1	1		GNmR	1	1		1	1	0
1	89	0	1	1	4	0							1		0	0	1	2	0	0	5	0	166	70	18	36.7	0	0		7700	5.7		4	2	4	4	0	1	1	1		GNmR	1	1		1	1	0
1	78	0	1	1	2	0							2		0	0	1	2	0	1	4	0	100	90	20	38.1	1	1		17000	19		4	3	4	3	0	2	1	1		GNmR	1	1		1	1	0
0	39	0	0	1	1	0							0		0	0	1	0	1	4	2	0	110	120	18	38.7	1	1		18000	14		4	2	3	3	0	1	1	1		GNmR	1	1		1	1	0
1	23	0	1	1	4	0							0		0	0	1	0	1	5	3	0	103	106		37.7	1	1		9000	0.5		4	2	4	3	0	1	1	1		GNmR	1	1		1	1	0
1	55	0	1	1	4	0							1		0	0	1	4	0	2	2	0	84	100	24	38.6	0	0		15000	3.5		3	1	3	4	0	0.5	2	1	1	GNmR	1	1		1	1	0
1	56	1	1	0		1							1	0	0	1	2	4	0	1	5	0	98	90	16	37	0	0	0	17000	14		2	2	2	3	0	1	2	1	1	GNmR	12	1	2	11	2	1	GNsR
1	81	1	1	0		1							1	1	0	0	1	4	0	0	5	0	150	140	28	37.4	0	0	1	18000	3		4	3	4	3	0	2	1	1		GNmR	1	1		1	1	0
1	82	1	1	0		1							2	1	0	0	1	1	1	7	3	0	148	99	24	38.4	0	0	1	5400	6		4	3	3	3	0	2	1	1		GNmR	1	1		1	1	0
1	80	0	1	1	4	0							1		0	0	2	3	1	1	5	0	110	86	24	37.4	1	1		6800	21		4	3	4	4	0	2	1	1	1	GNmR	1	1		1	1	0
1	49	0	2	1	4	0							2		0	0	1	1	1	1	3	0	118	110	18	40.1	0	0		20000	17		2	2	3	3	0	1	1	1		GNmR	1	1		1	1	0
1	96	0	1	1	4	0							1		0	0	1	2	0	1	5	0	110	116	26	39.6	0	0		13000	7.5		4	2	4	3	0	1	2	1	1	GNmR	1	1		1	1	0
1	77	0	2	1	4	0							2		0	0	2	2	0	0	5	0	136	94	30	37.9	0	0		6900	7.6		2	1	4	3	0	0.5	1	1		GNmR	13	1	3	13	1	1	GPCchains
1	94	0	2	1	4	0							2		0	0	2	3	0	0	2	0	136	85	20	37.8	0	0		6400	2.7		4	3	3	3	0	2	1	1		GNmR	1	1		1	1	0
1	70	0	1	1	4	0							1		1	0	1	1	1	2	2	0	100	76	18	37.2	0	0		8200	8.7		4	3	3	3	0	2	2	1	1	GNlR	1	1		1	1	0
1	59	0	2	1	4	0							2		0	0	1	1	1	5	2	0	130	94	24	38.7	1	1		13000	6.5		0	0	0	0	0	0	1	0		0	0	0		1	0	0
0	60	0	0	1	4	0							0		0	0	1	1	0	0	2	0	134	89	20	38.2	0	0		11000	0.5		2	1	3	3	0	0.5	1	1		GNmR	1	1		1	1	0
1	69	1	1	1	4	0							1	0	0	1	2	4	1	1	2	0	100	86	20	38.2	0	0	0	5800	1.1		4	2	4	4	0	1	2	1	1	polymicrobial	6	6		212	1	0
1	39	0	1	1	2	0							0		0	0	1	0	1	2	4	0	110	88	20	37.6	1	1		16000	3.2		2	2	3	3	0	1	1	1		GNmR	1	1		14	1	0
1	77	0	2	1	4	0							0		0	0	1	1	0	0	3	0	150	100	24	37.2	0	0		6700	1.2		2	1	2	1	0	0.5	1	1		GNlR	1	1		1	1	0
1	74	0	1	1	4	0							1		0	0	2	3	0	1	3	0	140	110	24	40.1	0	0		12000	2.4		4	3	3	2	0	2	1	1		GNmR	1	1		1	1	0
1	96	0	1	1	4	0							1		0	0	1	2	1	1	4	0	110	120	22	36.9	0	0		5400	4.6		2	3	2	3	0	2	2	1	1	GNmR	13	1	3	145	1	1	GPCchains
1	59	0	1	1	1	0							1		1	0	1	1	0	3	2	0	108	128	20	39.2	1	1		14000	18		4	3	0	2	0	2	1	1		GNmR	1	1		5	2	0
1	54	0	1	1	2	0							0		0	0	1	1	0	8	2	0	110	102	18	37.7	1	1		13000	11		3	2	4	4	0	1	1	1		GNmR	1	1		1	1	0
1	57	0	1	1	1	0							1		0	0	1	1	0	1	2	0	128	118	20	38.2	1	1		15000	6		4	3	2	1	0	2	1	1		GNmR	1	1		1	1	0
0	87	0	0	1	1	0							0		0	0	1	1	1	10	2	0	140	90	22	37.4	0	1		12000	10		4	3	4	3	0	2	1	1		GNmR	1	1		1	1	0
1	85	1	1	1	4	0							1	0	0	0	1	2	0	1	5	0	130	116	24	39.6	1	0	0	9900	0.9		4	3	4	3	0	2	1	1		GNmR	1	1		1	1	0
1	63	1	1	0	3	0	1						1	0	0	0	3	3	0	0	5	0	120	80	20	38.6	0	0	0	7700	10		4	3	3	3	0	2	1	1		GNmR	1	1		1	1	0
1	94	1	1	0		1							1	1	0		1	2	1	0	3	0	160	124	32	39.7	0	0	0	11000	11	15	4	3	4	4	0	2	1	1		GNmR	1	1		1	1	0
1	84	1	1	0		1							1	1	0	0	2	2	0	2	1	0	160	86	20	37.8	0	0	1	14000	6.4	5.7	4	3	4	3	0	2	1	1		GNmR	1	1		1	1	0
1	76	1	1	0		1							0	1	0	0	1	1	1	0	4	0	150	123	24	39.1	0	0	1	21000	15		4	3	1	3	0	2	1	1		GNmR	1	1		1	1	0
1	80	0	1	1	2	0							2		0	0	1	2	1	7	4	0	140	68	26	37.3	1	1		14000	0.4		4	3	4	3	0	2	1	1		GNmR	1	1		1	1	0
1	76	1	1	0		1							0	1	0	0	1	1	1	1	1	0	126	88	18	38	0	0	1	14000	4.5		4	3	2	2	0	2	1	1		GNmR	1	1		1	1	0
1	79	1	1	0		1							0	1	0	0	1	1	1	0	2	0	120	111	20	37	0	0	1	18000	4		4	3	2	3	0	2	1	1		GNmR	1	1		1	1	0
0	36	0	0	1	1	0							0		0	0	1	1	1	2	2	0	120	120	22	39.2	1	1		15000	8		4	1	3	2	0	0.5	1	0		polymicrobial	6	6		6	1	0
1	76	0	1	1	1	0							1		0	0	1	1	0	0	3	0	110	138	26	39.6	0	1		8000	4.4		4	3	4	3	0	2	1	1		GNmR	1	1		1	1	0
1	88	0	1	1	4	0							1		0	0	2	2	0	0	4	0	138	72	22	37.2	0	0		6600	5		4	2	3	2	0	1	1	1		GNmR	14	14		14	1	1	GPCclusters
0	38	0	0	1	2	0							0		0	0	1	0	1	1	2	0	144	124	20	39.1	1	1		7600	6		2	1	2	0	0	0.5	0	0		0	0	0		1	0	0
1	79	0	1	1	1	0				1			1		0	0	1	1	0	1	3	0	124	88	24	37.8	0	0		4800	0.05		2	2	3	3	0	1	1	1		GNmR	1	1		1	1	0
1	94	1	1	0	3	1							1	1	0	0	1	2	1	3	1	0	102	127	36	38.4	0	0	1	17000	26		3	1	4	4	0	0.5	1	1	1	GNmR	1	1		1	1	0
1	62	1	1	0		1							1	1	0	0	1	4	0	0	1	0	130	130	24	38.3	0	0	1	9400	3		4	3	2	3	0	2	1	1		GNmR	1	1		2	0	0
1	85	1	1	2		2							1	1	0	0	2	4	0	0	5	0	120	50	24	37.3	0	0	0	7500	4		4	3	3	3	0	2	1	1		GPCchains	3	3		3	1	0
0	63	0	0	1	2	0							0		0	0	1	1	0	4	3	0	102	80	18	37.1	1	1		8600	9		1	1	4	4	0	0.5	1	1		GNmR	1	1		1	1	0
1	77	0	1	1	4	0							1		0	1	1	4	0	2	4	0	150	76	20	35.4	0	1		6000	8.5		4	4	3	3	0	3	1	1		GPCchains	31	1	3	1	2	1	GNmR
0	24	0	0	1	1	0							0				1	0	1	3	1	0	108	96	18		1	1		8000	2.6		3	3	3	3	0	2	1	1		GNmR	1	1		1	1	0
1	75	1	1	0		1							1	1	0	0	2	3	0	0	3	0	104	80	20	39.9	0	0	0	11000	10		4	2	2	1	0	1	1	1	1	GNsR	2	2		2	1	0
1	77	0	1	1	4	0							1		0	0	2	4	0	0	2	0	152	106	24	39.3	0	0		11000	2.1		4	3	4	3	0	2	2	1	1	polymicrobial	6	6		13	1	1	GPCchains
1	94	0	1	1	1	0							1		0	0	1	2	0	3	5	0	130	96	30	38.1	0	0		6900	8.1		4	3	4	2	0	2	1	1		GNmR	1	1		1	1	0
1	84	1	1	1	4	0							1	0	0	1	2	4	0	1	4	0	126	72	24	37.4	0	0	0	18000	15.3		3	3	4	3	0	2	2	1	1	polymicrobial	6	6		13	1	0
0	22	0	0	1	2	0							0		0	0	1	0	1	4	2	0	100	90	18	37.6	1	1		9300	1.7		4	2	4	3	0	1	1	1		GNmR	1	1		11	1	0
1	80	1	1	1	1	0							1				1	2	0	0	3	0	130	122	28	37.4	0	0	0	17000	12		4	2	2	4	0	1	1	1		GNmR	1	1		1	1	0
1	56	1	1	1	4	0							1	0	0	1	2	4	0	1	5	0	92	102	18	38.3	0	0	0	20000	10		4	3	4	3	0	2	1	1		GNmR	1	1		12	2	0
1	28	0	1	1	2	0							0		0	0	1	0	1	0	3	0	130	128	24	40.4	1	1		9500	2.2		3	1	2	1	0	0.5	1	1		GNmR	1	1		1	1	0
1	45	1	1	0		1							0	1	0	0	1	1	1	1	2	0	144	107	18	37.5	0	0	1	19000	0.2		4	3	2	1	0	2	1	1		GNmR	1	1		1	1	0
1	105	1	2	2		2							2	0	0	0	1	2	1	2	5	0	150	90	24	38.9	0	0	0	26000	22		4	2	4	2	0	1	1	1		GNmR	1	1		1	1	0
0	34	0	0	1	2	0							0		0	0	1	0	1	1	3	0	104	94	20	38.5	1	1		9700	2.2		2	2	3	3	0	1	1	1		GNmR	1	1		1	1	0
0	32	0	0	1	1	0							0		0	0	1	0	1	3	2	0	90	80	18	37.2	1	1		7300	3.1		4	2	2	3	0	1	1	1		GNmR	1	1		1	1	0
1	88	0	1	1	4	0							1		0	0	2	2	0	2	2	0	120	78	20	38.5	0	0		14000	12.7		3	1	3	4	0	0.5	1	1		GNmR	1	1		1	1	0
1	75	1	1	1	4	0							1	0	0	0	2	3	0	2	5	0	110	114	22	37.7	0	0	0	11000	2.9		3	1	3	4	0	0.5	1	1		GNmR	1	1		1	1	0
1	38	0	2	1	3	0							2		0	0	1	0	0	7	3	0	120	118	18	36.8	1	1		15000	18		0	1	3	1	0	0.5	1	1		polymicrobial	6	6		6	1	0
1	63	1	1	1	4	0							1	0	0	1	2	4	0	0	5	0	0	110	30	39.4	0	0	0	1300	3		2	2	0	2	0	1	2	1	1	GNsR	23	23		23	1	1	GPCchains
1	81	0	2	1	4	0							2		0	0	1	1	0	4	4	0	112	124	20	36.9	0	0		19000	6		2	1	4	4	0	0.5	1	1		GNmR	1	1		1	1	0
1	53	1	1	0		0	1						0	0	0	0	1	1	1	14	2	0	104	91	24	38	1	0	0	14000	2		4	2	2	1	0	1	1	1		GNmR	1	1		1	1	0
1	77	0	1	1	4	0							1		0	0	2	2	0	1	5	0	130	84	28	37.4	0	0		8900	2.5		4	3	4	3	0	2	1	1		GPCclusters	4	4		4	1	0
0	40	0	0	1	1	0							0				1	0	1	3	3	0	110	112	18	38.4	1	1		9800	7.5		4	2	4	3	0	1	1	1		GNmR	1	1		1	1	0
1	76	1	1	2		2							2	1	0	0	1	2	0	1	3	0	166	77	20	40.9	0	0	0	9800	6.3		4	3	2	2	0	2	1	1		GNmR	1	1		1	1	0
1	80	0	1	1	4	0							2		0	0	1	2	0	0	3	0	170	128	24	38.2	0	0		14000	4.4		2	1	3	2	0	0.5	1	1		GNmR	1	1		1	1	0
1	95	1	1	2		2							2	1	0	0	1	2	0	0	3	0	158	88	20	39.5	0	0	0	7800	0.2		4	3	3	4	0	2	1	1		GPCchains	3	3		3	1	0
1	96	0	1	1	2	0							2		0	0	2	4	0	1	3	0	144	133	20	39.4	0	0		12000	12		4	3	4	3	0	2	2	1	1	GNmR	13	13		1	1	1	GPCchains
1	70	1	1	2		2							1	1	1	0	1	2	1	0	3	0	100	140	36	37.9	0	0	0	3200	11		4	2	4	2	0	1	1	1		GNmR	1	1		1	1	0
0	44	0	0	1	1	0							0		0	0	1	0	1	1	3	0	130	115	30	38.3	1	1		15000	3		4	2	3	2	0	1	1	1		GNmR	1	1		1	1	0
1	75	0	1	1	4	0							2		0	0	1	1	0	1	3	0	134	82	20	36	0	0		9100			4	2	4	3	0	1	1	1		GNmR	1	1		1	1	0
1	74	0	1	1	4	0							1		0	0	1	1	0	1	3	0	120	100	18	39.2	0	0		3800	2.9		3	2	4	3	0	1	1	1		GNmR	1	1		1	1	0
1	88	0	2	1	4	0							2		0	0	1	1	1	0	3	0	164	120	32	39.1	0	0		12000	0.5		3	2	3	3	0	1	1	1		GNmR	1	1		1	1	0
1	87	0	2	1	4	0							2		0	0	1	2	0	1	3	0	110	78	24	37.8	0	0		12900	4.6		4	3	4	3	0	2	1	1		GNmR	1	1		1	1	0
0	49	0	0	1	4	0							0		0	0	1	0	1	1	3	0	120	100	18	37	1	1		14000	10		3	2	4	3	0	1	1	1		GNmR	1	1		1	1	0
1	90	0	1	1	4	0							1		0	0	1	3	0	0	3	0	140	147	34	39	0	0		27000			4	3	3	3	0	2	1	1		GNmR	1	1		1	1	0
1	35	1	1	1	2	0							0	0	0	0	1	0	1	3	3	0	110	92	24	38.5	0	1	0	10000	9.9		3	3	4	4	0	2	1	1		GNmR	1	1		1	1	0
1	94	0	2	1	4	0							2		0	0	1	2	0	1	3	0	112	99	20	38.9	0	0		7400	3.6		4	2	4	3	0	1	1	1		GNmR	1	1		1	1	0
1	73	0	2	1	4	0							2		0	0	1	1	0	0	3	0	180	140	24	37.9	0	0		15000	0.6		3	2	3	3	0	1	1	1		GNmR	1	1		1	1	0
1	82	0	2	1	4	0							2		0	0	2	3	1	1	3	0	156	108	30	35.8	0	0		9900	3.6		4	2	4	3	0	1	1	1		GNmR	1	1		1	1	0
1	77	0	2	1	1	0							2		0	0	1	1	0	4	3	0	120	87		37.9	1	1		21000			4	2	4	2	0	1	1	1		GNmR	1	1		1	1	0
0	83	0	0	1	4	0							0		0	0	1	1	0	2	3	0	140	110	18	39.6	0	0		17000	2		2	2	4	3	0	1	1	1		GNlR	1	1		1	1	0
0	92	0	0	1	2	0							0				1	1	0	0	3	0	120	101	26	37.6	0	1		10000	2.5		3	2	3	3	0	1	1	1		GNmR	1	1		1	1	0
[truncated: 30 more columns]
